# Supplementary material for: The Hemianopia Reading Questionnaire (HRQ): Development and Psychometric Qualities in a Large Community Sample
Source: Healthcare (Basel). 2024 Jul 31;12(15):1527. doi: 10.3390/healthcare12151527 (PMC11311558; doi:10.3390/healthcare12151527)
Supplement: Supplementary file 1 [file healthcare-12-01527-s001.zip]

Archive with 5 entries (5 files):
- Questionnaire_HRQ_post_ENG.pdf
- Questionnaire_HRQ_post_NL.pdf
- Questionnaire_HRQ_pre_ENG.pdf
- Questionnaire_HRQ_pre_NL.pdf
- Supplementary materials_HRQ_ST.pdf
